# Supplementary material for: The Trade-Off Between the Increased Colony Nurturing Ability and the Decreased Lifespan of Worker Bees (Apis mellifera)
Source: Insects. 2025 May 24;16(6):558. doi: 10.3390/insects16060558 (PMC12192699; doi:10.3390/insects16060558)
Supplement: Supplementary file 1 [file insects-16-00558-s001.zip]

Archive with 1 entries (1 files):
- insects-3621535-supplementary.xlsx
