# Supplementary material for: The Trade-Off Between the Increased Colony Nurturing Ability and the Decreased Lifespan of Worker Bees (Apis mellifera)
Source: Insects. 2025 May 24;16(6):558. doi: 10.3390/insects16060558 (PMC12192699; doi:10.3390/insects16060558)
Supplement: Supplementary file 1 [file insects-16-00558-s001.zip › insects-3621535-supplementary.xlsx]

## Sheet: Sheet1
			Primers used in the study
			Genes	Accession no.	Forward Sequence (5'->3')	Reverse Sequence (5'->3')	Usage	Reference and notes
		1	GB54396	XM_001120442.5	GACCAGGCCCGGTGATAATG	TGAACAGCATTAGCCATCCTTCT	RAN-seq validation, qPCR	This study
		2	LOC102655009	XM_006557776.3	TCACCATGGGGTTTTCTCGG	CCAAACTGCCCTGGTTATCTCT	RAN-seq validation, qPCR	This study
		3	Cyp4g11	XM_006559340.3	TGGAAGTCCTGATGCCATGT	GGTGCGATTAGTTTGCGGTG	RAN-seq validation, qPCR	This study
		4	GB18996	XM_001123248.5	TGGGCTGCAATGTATCAAGCA	TGCATTATCCATCCTGGTCCT	RAN-seq validation, qPCR	This study
		5	LOC102654211	XM_006562214.3	CCTCATTCGCTACGTGTGGT	TCGGTTTCACCCTCCTGTTG	RAN-seq validation, qPCR	This study
		6	GB54404	XM_623218.6	GCTGTTTTGCGAGTGCTTGA	GTTGAGCAAGCCGAAGAACG	RAN-seq validation, qPCR	This study
		7	GB51004	XM_016914425.2	CGAGTTCGTATTGCAAGTGGTG	CCTGCAGACCAAGTCCACAT	RAN-seq validation, qPCR	This study
		8	GB12340	XM_026442749.1	TGTTATTCTAGTCTTTGGTGGGAA	ACGTCCTGTTCAATAAAGCTAGG	RAN-seq validation, qPCR	This study
		9	GB52087	XM_026444402.1	TCTCGTCGAATTCACCTCGT	TGCAATATCCGGACAATTTCTGA	RAN-seq validation, qPCR	This study
		10	Cpr49Ah	XM_001122709.5	TATCGCCGAGGAGAGTGGTT	GTGCATCTGCTTCCTCTTGC	RAN-seq validation	This study
		11	CPR12	NM_001270824.1	CGATCATGAAGCTGTTCATTGC	TCTTGACGTCCTTGAGGTGC	RAN-seq validation	This study
		12	CPR26	XM_001122183.4	AGTGGAGATGGTACTGGACA	TCTACACTTGCAGAATTTTGTGG	RAN-seq validation	This study
		13	CPR11	NM_001270823.1	AATGGAGTCGAAGAGCCTGC	TACTTGGGATGGGCCCTGTA	RAN-seq validation	This study
		14	GB52014	XM_391942.7	GGAAAGCGCTCTACTCACGA	GTGGCAACTGGATACCCGAT	RAN-seq validation	This study
		15	nompA	XM_026442849.1	TGCTCTGGGGTATAATCGTTGG	ACGTTGTTTGCCCATTGACG	RAN-seq validation	This study
		16	GB15789	XM_026445627.1	CAAGTTGTACAGGCCGCAAC	TTTGAAGAAGTGGCCCGTGT	RAN-seq validation	This study
		17	GB42620	XM_026442854.1	CCATCAAGACCAAAAGCCGC	TAAAGCATCTGCGGCTCGAT	RAN-seq validation	This study
		18	GB55875	XM_026443507.1	TGTTCTCGAACGGGTCACTG	ACGCATACGCGAGTGAGAAT	RAN-seq validation	This study
		19	β-actin	NM_001185146	TTGTATGCCAACACTGTCCTTT	TGGCGCGATGATCTTAATTT	qPCR	Chen et al., 2005
		20	vg	NM_001011578.1	TCGACAACTGCGATCAAAGGA	TGGTCACCGACGATTGGATG	qPCR	Schwarz et al., 2016
		21	ilp1	XM_026442143.1	CGATAGTCCTGGTCGGTTTG	CAAGCTGAGCATAGCTGCAC	qPCR	Wang et al., 2013
		22	mrjp1	NM_001011579.1	AGCAGACGAGAAAGGTGAAGG	TTGGACTCCTTCGTAATGTATGTCA	qPCR	Li et al., 2019
		23	mrjp2	XM_026443530.1	CCTGATTGGTCGTTTGCAGAG	TGGTCTGCCATGTACACTAAAG	qPCR	Li et al., 2019
		24	mrjp3	NM_001011601.1	AACAAGCGCAGCTGTGAATC	TGTCTTATCACGCCATCTGTCC	qPCR	Li et al., 2019
		25	mrjp4	NM_001011610.1	TAGAGGTGGCGTTGTTCGAG	CGAGAAAAGTCTTGTTGTGCCA	qPCR	Li et al., 2019
		26	mrjp5	NM_001011599.1	CTTGGTTGTTGCTGGTCGTG	GTCATACCACGCCATTGATCG	qPCR	Li et al., 2019
